# Supplementary material for: Interfacial Synthesis of an Ultrathin Two-Dimensional Polymer Film via [2 + 2] Photocycloaddition
Source: Molecules. 2023 Feb 17;28(4):1930. doi: 10.3390/molecules28041930 (PMC9965025; doi:10.3390/molecules28041930)
Supplement: Supplementary file 1 [file molecules-28-01930-s001.zip]

Archive with 1 entries (1 files):
- molecules-2183358-supplementary.pdf
